# Supplementary material for: Difficulties and Psychological Impact of the SARS-CoV-2 Pandemic in Patients with Systemic Lupus Erythematosus: A Nationwide Patient Association Study
Source: Healthcare (Basel). 2022 Feb 9;10(2):330. doi: 10.3390/healthcare10020330 (PMC8872495; doi:10.3390/healthcare10020330)
Supplement: Supplementary file 1 [file healthcare-10-00330-s001.zip]

Archive with 1 entries (1 files):
- healthcare-1565944-supplementary.pdf
